# Supplementary material for: Their C-termini divide Brassica rapa FT-like proteins into FD-interacting and FD-independent proteins that have different effects on the floral transition
Source: Front Plant Sci. 2023 Jan 12;13:1091563. doi: 10.3389/fpls.2022.1091563 (PMC9878124; doi:10.3389/fpls.2022.1091563)
Supplement: Supplementary file 2 [file DataSheet_2.xlsx]

## Sheet: Table S1
Table S1. The candidates for flowering locus T (FT) gene in Chinese cabbage
Bra ID	Tair ID	Pathway	Coverage	Identity	E-value
Bra022475	At1G65480	I	99	86.21	8e-117
Bra004117			99	82.18	1e-112
Bra015710			98	82.76	6e-112
Bra010052			93	60	9e-76
Bra012010			95	57.99	2e-71
Bra034357			98	56.57	6e-70
Bra000506			95	57.4	3e-70
Bra028815			98	55.68	4e-71
Bra009508			98	55.43	5e-69
Bra005783			98	57.14	4e-74
Bra025930			95	47.34	2e-56
Bra031016			93	48.19	1e-56

## Sheet: Table S2
Supplementary Table S2. Normalized read counts between BrFT candidates
	Normalized read counts
Bra ID	Ver-_4004	Ver-_4004_2	Ver-_4004_3	Ver-_50	Ver-_50_2	Ver-_50_3	Ver+_4004	Ver+_4004_2	Ver+_4004_3	Ver+_50	Ver+_50_2	Ver+_50_3
Bra022475	2	1	1	2	1	2	16	7	32	2	3	3
Bra004117	2	1	1	2	1	2	18	6	38	2	3	3
Bra015710	1	1	1	1	1	2	1	1	2	1	1	2
Bra010052	1	5	1	1	2	4	1	1	1	2	2	3
Bra025930	1	1	1	1	1	2	1	1	1	1	1	2
Bra031016	1	1	1	1	1	2	1	2	1	1	1	2
Bra012010	1	2	2	1	3	2	1	1	1	6	1	12
Bra034357	1	2	2	1	3	2	1	1	1	7	1	12
Bra000506	1	2	2	1	3	2	1	1	1	7	1	14
Bra028815	1	2	1	1	1	2	3	3	9	2	3	3
Bra009508	1	1	1	2	1	2	3	2	5	2	1	3
Bra005783	1	3	1	2	1	2	6	5	12	5	9	5

## Sheet: Table S3
Supplementary Table S3. Primers used for this study
Name	Primer sequences [5'-3']	Purpose
BrFT1-F	CCGAGAAATATCTTCACTGGTTGG	qPCR
BrFT1-R	AAGGCCGAGATTGTATAGGGAAG	〃
BrFT2-F	TAAGGGTTACATACGGCCAAAGA	〃
BrFT2-R	ATCAGTCACCAACCAATGGAGAT	〃
BrTSF-F	TACCTGCCCAACTGGAACATCT	〃
BrTSF-R	CGAACTCACGAGTGTTGAACCTT	〃
BrBFT-F	AATTCCAACACAGTCGTCTCCAA	〃
BrBFT-R	TTTAGGCGTTTCGTATCTCACCA	〃
BrACT2-F	ATGGTGTTATGGTTGGGATGAAC	〃
BrACT2-R	AAGAGGAGCCTCGGTAAGAAGAA	〃
BrFT1 (XbaI)-F	GGCGTCTAGAATGTCTTTAAGTAATAGAG	BiFC vector Cloning
BrFT1 (BamHI)-F	GTGGATCCAGATGTTCCAAGTC	gDNA Cloning
BrFT1 (SacI)-R	CGCGAGCTCCTAACTTCTTCGTCC	〃
BrFT2 (XbaI)-F	GGCGTCTAGAATGTCTGTAAATAACAGAG	gDNA, BiFC vector Cloning
BrFT2 (SacI)-R	CGCGAGCTCCTAAGTTCTTCGTCC	gDNA Cloning
BrTSF (XbaI)-F	GCGTCTAGAATGAGACTGATTTCTC	gDNA, BiFC vector Cloning
BrTSF (SacI)-R	CACGAGCTCCTACGAGGTCCTTC	gDNA Cloning
BrBFT (XbaI)-F	GCGTCTAGAATGTCAAGAGAAATAG	gDNA, BiFC vector Cloning
BrBFT (SacI)-R	CGCGAGCTCTTAGTAAGAAGGAC	gDNA Cloning
BrFD (SpeI) -F	TCTACTAGTATGTTTTCATCAGCAAAGCATCA	BiFC vector Cloning
BrFD (XhoI) -R	TCTCTCGAGGCTGAGGAGGAGAGGAGAG	〃
AtFD (SpeI) -F	TCTACTAGTATGTTGTCATCAGCTAAGCATCAG	〃
AtFD (XhoI) -R	TCTCTCGAGAAATGGAGCTGTGGAAGACCG	〃
BrFT1 (XhoI)-R	AACTCGAGACTTCTTCGTCCTCCGCAGC	〃
BrFT2 (XhoI)-R	AACTCGAGAGTTCTTCGTCCTCCGCAGC	〃
BrTSF (XhoI)-R	AACTCGAGCGAGGTCCTTCTTCCTCCGC	〃
BrBFT (XhoI)-R	AACTCGAGGTAAGAAGGACGTCGTCGAG	〃
AtSOC1-F	AATTCGCCAGCTCCAATATG	qPCR
AtSOC1-R	ATCTGTTGCAGCTCCTCGAT	〃
AtFD-F	CATCACCTCTCAAACGCTCA	〃
AtFD-R	CATTTTCTGCCTGCAAGTGA	〃
AtAP1-F	GCAAGCAATGAGCCCTAAAG	〃
AtAP1-R	ACTGCTCCTGTTGAGCCCTA	〃
AtLFY-F	ATTGGTTCAAGCACCACCTC	〃
AtLFY-R	CAAGAAGCTCCCAACGAAAG	〃
AtFLM-δ-F	GATAGAAGCGCTGTTCAAGC	〃
AtFLM-δ-R	CAGCAACGTATTCTTTCCCAT	〃
AtFUL-F	TGCTCCAACTCTTCTTCAGTTCTTC	〃
AtFUL-R	TGGAGGAGGTTACGCAGTATTGA	〃
AtSEP3-F	ATGCCACTCCAGCTGAACCC	〃
AtSEP3-R	TTGGTCCTGCTCCCATTCCA	〃
AtACT2-F	GGAAGGATCTGTACGGTAAC	〃
AtACT2-R	TGTGAACGATTCCTGGACCT	〃
atft-10 (cs9869)-F1	ATGTCTATAAATATAAGAGACCCTC	T-DNA mutant
atft-10 (cs9869)-F2	ATAATAACGCTGCGGACATCTACATTTT	〃
atft-10 (cs9869)-R1	CTAAAGTCTTCTTCCTCCGC	〃
atft-10 (cs9869)-R2	TAAGCTCAATGATATTCCCGTACA	〃
